# Supplementary material for: H3 Lysine 4 Methylation Is Required for Full Activation of Genes Involved in α-Ketoglutarate Availability in the Nucleus of Yeast Cells after Diauxic Shift
Source: Metabolites. 2023 Mar 31;13(4):507. doi: 10.3390/metabo13040507 (PMC10146420; doi:10.3390/metabo13040507)
Supplement: Supplementary file 1 [file metabolites-13-00507-s001.zip]

Archive with 1 entries (1 files):
- metabolites-2282252-supplementary.pdf
